# Supplementary material for: The Immunomodulatory Effect of β-Glucan Depends on the Composition of the Gut Microbiota
Source: Foods. 2023 Aug 22;12(17):3148. doi: 10.3390/foods12173148 (PMC10487241; doi:10.3390/foods12173148)
Supplement: Supplementary file 1 [file foods-12-03148-s001.zip]

Archive with 1 entries (1 files):
- foods-2534721-supplementary.pdf
